# Supplementary material for: Characterization of Exosome-like Nanoparticles from Saffron Tepals and Their Immunostimulatory Activity
Source: Biology (Basel). 2025 Feb 18;14(2):215. doi: 10.3390/biology14020215 (PMC11851917; doi:10.3390/biology14020215)
Supplement: Supplementary file 1 [file biology-14-00215-s001.zip]

Archive with 3 entries (3 files):
- Supplemental Figures S1, S2, Tables  S1, S3, S4, S6, S7.pdf
- Table S2.pdf
- Table S5.pdf
